# Supplementary material for: Ketogenic Diet in the Treatment of Malignant Gliomas: A Systematic Review
Source: Nutrients. 2026 Jul 3;18(13):2166. doi: 10.3390/nu18132166 (PMC13363701; doi:10.3390/nu18132166)
Supplement: Supplementary file 1 [file nutrients-18-02166-s001.zip]

Archive with 1 entries (1 files):
- nutrients-4318061-supplementary.pdf
